# Supplementary material for: A Combined Gas and Liquid Chromatographic Approach for Quality Evaluation of Saffron-Based Food Supplements
Source: Foods. 2023 Nov 9;12(22):4071. doi: 10.3390/foods12224071 (PMC10670060; doi:10.3390/foods12224071)
Supplement: Supplementary file 1 [file foods-12-04071-s001.zip]

Archive with 1 entries (1 files):
- foods-2665341-supplementary.pdf
